# Supplementary material for: Variability in drought gene expression datasets highlights the need for paired physiology and community standardization
Source: Plant Physiol. 2025 Dec 16;200(1):kiaf653. doi: 10.1093/plphys/kiaf653 (PMC12854406; doi:10.1093/plphys/kiaf653)
Supplement: kiaf653_Supplementary_Data [file kiaf653_supplementary_data.zip]

Archive with 3 entries (3 files):
- Supplemental_data_12-5-25.pdf
- Supplemental_table_1_metadata_summary.xlsx
- Supplemental_table_3_top_features_Arabidopsis.xlsx
